# Supplementary material for: Acute expression of human APOBEC3B in mice results in RNA editing and lethality
Source: Genome Biol. 2023 Nov 24;24:267. doi: 10.1186/s13059-023-03115-4 (PMC10668425; doi:10.1186/s13059-023-03115-4)
Supplement: Supplementary file 3 — Additional file 3: Table S2. RNA editing validation. [file 13059_2023_3115_MOESM3_ESM.xlsx]

## Sheet: Validated genes liver
Validated candidate genes in the liver
				Mouse ID
Gene	Chromosome	Position	Trinucleotide	M#1	M#2	M#3	M#4	M#5	M#13
Bri3bp	chr5	125460119	TCC	0.14	0.26	0.29	0.34	0.24	0.29
Capzb	chr4	139291478	TCC	0.37	0.37	0.41	0.24	0.44	0.41
Lpar4	chr15	100012705	TCC	0.73	0.47	0.48	0.7	0.52	0.65
Arhgap29	chr3	122016077	TCC		0.29	0.42	0.49	0.23	0.39
Ccp110	chr7	118736653	TCC	0.31		0.35	0.33	0.24	0.31
Itsn1	chr16	91871279	TCC	0.1		0.11	0.36	0.35	0.33
Ube2d2a	chr18	35806339	TCC	0.24	0.26		0.12	0.18	0.1
			Legend
		frequency	RNA edited
			RNA not edited

## Sheet: Validated genes pancreas
Validated candidate genes in the pancreas
				Mouse ID
Gene	Chromosome	Position	Trinucleotide	M#6	M#8	M #12	M#9	M#10	M#11
Clasp1	chr1	118608168		0.41	0.18	0.31	0.24	0.72	0.26
Cmas	chr6	142775444		0.53	0.44	0.38	0.57	0.56	0.55
Cmip	chr8	117461117		0.41	0.28	0.31	0.44	0.46	0.44
Dab2ip	chr2	35730928		0.22	0.21	0.33	0.27	0.45	0.34
Larp4	chr15	100012705		0.44	0.31	0.33	0.58	0.61	0.4
Rmb27	chr18	42338743		0.27	0.24	0.29	0.21	0.47	0.27
Ccp110	chr7	118736653		0.27	0.18	0.27		0.33	0.35
			Legend
		frequency	RNA edited
			RNA not edited

## Sheet: Validated genes lung
Validated candidate genes in the lung
Gene	Chromosome	Position	Trinucleotide	M#4	M#3	M#5	M#13
Lclat1	chr17	73241749	TCC
Rasgrp3	chr17	75527438	TCA	n.d		n.d	n.d
Spast	chr17	74388961	TCT				n.d
Lpin2	chr17	71245357	TCA	n.d
Epb41l3	chr17	69247596	TCG	n.d			n.d
Scnn1a	chr6	125343578	TCC	n.d		n.d	n.d
Lgals9	chr11	78967499	TCC	n.d			n.d
Gls2	chr10	128209718	TCC	n.d			n.d
Col17a1	chr19	47654202	TCC	n.d		n.d	n.d
Abca17	chr17	24299996	TCC	n.d		n.d	n.d
Rslcan18	chr13	67098669	TCC	n.d	n.d		n.d
Edh3	chr17	73805161	TCC
Xdh	chr17	73886370	ACG
	chr17	73922509	ACG			n.d	n.d
	chr17	73886394	CCG
	chr17	73900691	ACG		n.d		n.d
Myom1	chr17	71077886	TCG	n.d		n.d	n.d
	chr17	71052681	TCT	n.d		n.d	n.d
Birc6	chr17	74618551	TCC	n.d			n.d
	chr17	74640229	ACT	n.d	n.d
Additional genes validated in the lung from candidates found in liver
Gene	Chromosome	Position	Trinucleotide	M#21	M#26	M#29
Bri3bp	chr5	125460119	TCC
Capzb	chr4	139291478	TCC
Larp4	chr15	100012705	TCC
Arghap29	chr3	122016077	TCC
Ccp110	chr7	118736653	TCC
Itsn1	chr16	91871279	TCC
Ube2d2a	chr18	35806339	TCC
		Legend
		DNA mutation
		RNA not edited
	n.d	Not done

## Sheet: Validated genes A3B-APO1
Validated candidate genes in the liver of A3B/APOBEC1 null mice
Gene	Chromosome	Position	Trinucleotide	M#77	M#78	M#79	M #80	M #81	M#82
Bri3bp	chr5	125460119	TCC	0.39	0.33	0.2			0.32
Capzb	chr4	139291478	TCC	0.29	0.28				0.11
Lpar4	chr15	100012705	TCC	0.6	0.4	0.44	0.42	0.14	0.58
Arhgap29	chr3	122016077	TCC			0.35
Ccp110	chr7	118736653	TCC	0.61	0.58	0.33	0.26	0.33	0.56
Itsn1	chr16	91871279	TCC	0.47	0.29				0.2
Ube2d2a	chr18	35806339	TCC	0.42	0.25	0.13			0.21
			Legend
		frequency	RNA edited
			RNA not edited
		n.d	Not done

## Sheet: Liver on off cycle
Validated candidate genes in the liver on/off cycles
				On dox 4 days		16 days OFF Dox	On Dox 4 days /12 days OFF Dox
				A3B	CONTROL	A3B	A3B
Gene	Chromosome	Position	Trinucleotide	M#30	M#66	M#41	M#42
Bri3bp	chr5	125460119	TCC	0.15
Capzb	chr4	139291478	TCC	0.1
Larp4	chr15	100012705	TCC	0.24
Arghap29	chr3	122016077	TCC
Ccp110	chr7	118736653	TCC	0.15
Itsn1	chr16	91871279	TCC	0.16
Ube2d2a	chr18	35806339	TCC	0.1
			Legend
		frequency	RNA edited
			RNA not edited

## Sheet: Pulse
Validated candidate genes in the liver pulse or cycle
				Cycle		Pulse
				A3B	A3B	A3B	A3B
Gene	Chromosome	Position	Trinucleotide	M#35	M#36	M#37	M#40
Capzb	chr4	139291478	TCC
Lpar4	chr15	100012705	TCC
Arhgap29	chr3	122016077	TCC
Ccp110	chr7	118736653	TCC
Bri3bp	chr5	125460119	TCC
Itsn1	chr16	91871279	TCC
Ube2d2a	chr18	35806339	TCC
			Legend
			RNA edited
			RNA not edited

## Sheet: Validated genes  mutant A3B
Validated candidate genes in the liver of A3BE255E mice
Gene	Chromosome	Position	Trinucleotide	M#83	M#84	M#85
Bri3bp	chr5	125460119	TCC
Capzb	chr4	139291478	TCC
Lpar4	chr15	100012705	TCC
Arhgap29	chr3	122016077	TCC
Ccp110	chr7	118736653	TCC
Itsn1	chr16	91871279	TCC
Ube2d2a	chr18	35806339	TCC
			Legend
			RNA edited
			RNA not edited
