# Supplementary material for: Acute expression of human APOBEC3B in mice results in RNA editing and lethality
Source: Genome Biol. 2023 Nov 24;24:267. doi: 10.1186/s13059-023-03115-4 (PMC10668425; doi:10.1186/s13059-023-03115-4)
Supplement: Supplementary file 4 — Additional file 4: Table S3. Mice. [file 13059_2023_3115_MOESM4_ESM.xlsx]

## Sheet: Mice
Line		Mouse ID	Genotype	Days On DOX	Humane end Point/Sacrified	RNA Seq Liver	RNA Seq Lung	RNA Seq Pancreas	WES DNA liver	WES DNA pancreas	Validated Liver	Validated lung	Validated pancreas	Analyzed Pathologist	Survival
A3B/CAGs	#1	AP23	(+/T)(+/T)	14	H end P									yes	yes
	#2	AP28	(+/T)(+/T)	14	H end P									yes	yes
	#3	AP70	(+/T)(+/T)	10	H end P							yes		yes	yes
	#4	AP69	(+/T)(+/T)	10	H end P							yes		yes	yes
	#5	AP74	(+/T)(+/T)	10	H end P							yes		yes	yes
	#6	NA44	(+/T)(+/T)	10	H end P	yes		yes	yes	yes			yes	yes	yes
	#7	NA48	(+/T)(+/T)	10	H end P	yes			yes					yes	yes
	#8	NA49	(+/T)(+/T)	10	H end P	yes		yes	yes	yes			yes	yes	yes
	#9	NA125	(+/T)(+/T)	10	H end P	yes		yes	yes	yes			yes	yes	yes
	#10	NA137	(+/T)(+/T)	10	H end P	yes		yes	yes	yes			yes	yes	yes
	#11	NA153	(+/T)(+/T)	10	H end P	yes		yes	yes	yes			yes	yes	yes
	#12	NA53	(+/T)(+/T)	10	H end P			yes		yes				yes	yes
	#13	CA89	(+/T)(+/T)	11	SAC							yes
	#14	AP29	(+/T)(+/T)	13	H end P										yes
	#15	CA114	(+/T)(+/T)	6	H end P										yes
	#16	CA112	(+/T)(+/T)	9	H end P										yes
	#17	CA122	(+/T)(+/T)	8	H end P										yes
	#18	CA129	(+/T)(+/T)	14	H end P										yes
	#19	CA134	(+/T)(+/T)	14	H end P										yes
	#20	CA157	(+/T)(+/T)	14	H end P										yes
	#21	NA92	(+/T)(+/T)	9	H end P							yes			yes
	#22	NA93	(+/T)(+/T)	9	H end P										yes
	#23	NA101	(+/T)(+/T)	9	H end P										yes
	#24	NA103	(+/T)(+/T)	9	H end P										yes
	#25	NA107	(+/T)(+/T)	9	H end P										yes
	#26	NA127	(+/T)(+/T)	10	H end P							yes			yes
	#27	NA131	(+/T)(+/T)	10	H end P										yes
	#28	NA134	(+/T)(+/T)	11	SAC
	#29	NA135	(+/T)(+/T)	9	H end P							yes
	#30	CA351	(+/T)(+/T)	4	On dox 4 days						yes
	#31	CA197	(+/T)(+/T)	4 days cycle/mothly for a year	SAC
	#32	CA198	(+/T)(+/T)	4 days cycle/mothly for a year	SAC
	#33	CA200	(+/T)(+/T)	4 days cycle/mothly for a year	SAC
	#34	CA202	(+/T)(+/T)	4 days cycle/mothly for a year	SAC
	#35	CA204	(+/T)(+/T)	4 days cycle/mothly for a year	SAC						yes
	#36	CA207	(+/T)(+/T)	4 days cycle/mothly for a year	SAC						yes
	#37	CA188	(+/T)(+/T)	4 days on, 440 off	SAC						yes
	#38	CA189	(+/T)(+/T)	4 days on, 330 off	SAC
	#39	CA192	(+/T)(+/T)	4 days on, 440 off	SAC
	#40	CA182	(+/T)(+/T)	4 days on, 440 off	SAC						yes
	#41	CA370	(+/T)(+/T)	16 days OFF	SAC						yes
	#42	CA371	(+/T)(+/T)	4 days ON, 12 days OFF	SAC						yes
	#43	AP11	(+/T)(+/T)	0	SAC , control for 7 days									yes
Control	#44	CA91	(+/T)(+/+)	0	SAC, control for survival									yes
	#45	CA92	(+/T)(+/+)	0	SAC, control for survival									yes
	#46	CA87	(+/+)(+/T)	11	SAC, control for survival									yes
	#47	CA88	(+/T)(+/+)	0	SAC, control for survival									yes
	#48	NA45	(+/T)(+/+)	10	SAC	yes		yes		yes				yes
	#49	NA168	(+/T)(+/+)	10	SAC	yes		yes		yes				yes
	#50	AP71	(+/T)(+/+)	276	SAC										yes
	#51	CA113	(+/+)(+/+)	14	SAC
	#52	CA115	(+/T)(+/+)	14	SAC
	#53	CA116	(+/T)(+/+)	408	SAC										yes
	#54	CA120	(+/+)(+/+)	408	SAC										yes
	#55	CA125	(T/T)(+/+)	364	SAC										yes
	#56	CA126	(+/T)(+/+)	364	SAC										yes
	#57	CA127	(+/+)(+/+)	364	SAC										yes
	#58	AR101	(+/T)(+/+)	499	SAC										yes
	#59	AR102	(+/T)(+/+)	457	SAC										yes
	#60	AP30919	(+/T)(+/+)	322	SAC										yes
	#61	NA115	(+/+)(+/T)	11	SAC									yes
	#62	NA129	(+/T)(+/+)	11	SAC
	#63	NA146	(+/+)(+/T)	10	SAC
	#64	NA150	(+/+)(+/+)	10	SAC
	#65	NA171	(+/T)(+/+)	10	SAC
	#66	CA369	(T/T)(+/+)	4	On dox 4 days						yes
	#67	CA199	(+/T)(+/+)	4 days cycle/mothly for a year	SAC
	#68	CA201	(+/+)(+/+)	4 days cycle/mothly for a year	SAC
	#69	CA203	(+/T)(+/+)	4 days cycle/mothly for a year	SAC
	#70	CA205	(+/+)(+/T)	4 days cycle/mothly for a year	SAC
	#71	CA206	(+/T)(+/+)	4 days cycle/mothly for a year	SAC
	#72	CA208	(+/T)(+/+)	4 days cycle/mothly for a year	SAC
	#73	CA185	(+/+)(+/+)	4 days on, 430 off	SAC
	#74	CA186	(+/T)(+/+)	4 days on, 430 off	SAC
	#75	CA195	(+/+)(+/T)	4 days on, 430 off	SAC
	#76	CA196	(+/T)(+/+)	4 days on, 430 off	SAC
A3B/A1-KO/CAGs	#77	NA291	(+/T)(–/–)(+/T)	7	H end P						yes				yes
	#78	NA331	(+/T)(–/–)(+/T)	11	H end P						yes				yes
	#79	NA353	(+/T)(–/–)(+/T)	7	H end P						yes				yes
	#80	NA376	(+/T)(–/–)(+/T)	6	H end P						yes				yes
	#81	NA380	(+/T)(–/–)(+/T)	6	H end P						yes				yes
	#82	NA382	(+/T)(–/–)(+/T)	6	H end P						yes				yes
A3B E255A/CAGs	#83	CAM70	(+/E255A)(+/T)	8							yes
	#84	CAM87	(+/E255A)(+/T)	8							yes
	#85	CAM88	(+/E255A)(+/T)	8							yes
