# Supplementary material for: Acute expression of human APOBEC3B in mice results in RNA editing and lethality
Source: Genome Biol. 2023 Nov 24;24:267. doi: 10.1186/s13059-023-03115-4 (PMC10668425; doi:10.1186/s13059-023-03115-4)
Supplement: Supplementary file 5 — Additional file 5: Table S4. Sequences of primers used for the validation. [file 13059_2023_3115_MOESM5_ESM.xlsx]

## Sheet: Sheet1
Table 4: Mouse oligonucleotides – RNA editing validation
Gene	Forward Primer (5’ 3’)	Reverse Primer (3’ 5’)	Product length (bp)	Tissue
Capzb	ACCGCTCCCTCCATCTTTTT	GACTCCAAGCAACTCCCACA	128	Liver
Larp4	GGCTTGAAGAATGCTATCTCT	CAAACTGATTGGTAGTCACAG	278	Liver and pancreas
Arhgap29	GAGAAGGCGTAGATGAGCAGATCAG	ATGCATGACCCTAAGAGCTGACC	323	Liver
Ccp110	TAAGCTTGATTTCCTTTGTTGAGAC	CACAAAACAATGTCTGGCAC	386	Liver and pancreas
Bri3bp	ACCAATGACTTCTTCACAGTTGAG	CCAATTAATGTTTGCGCATGTG	150	Liver
Itsn1	CCGTCTTAGTCTCTGTTACGTG	ACTAGGACAGCTAGCAGGC	326	Liver
Ube2d2a	AACTGCTTTAGGCCTATTTCG	CACCACTAATCTTAGCTAGACC	207	Liver
Dab2ip	AAATGCAAAGGTTGGATCGGC	ACAGAAATTGCACAGCCACAC	117	Pancreas
Clasp1	TGCTTCTCTGACCCTCCAAA	ACAGTAGCAGTGGGACAGTT	337	Pancreas
Lclat1	GTGCATTTGTTAGTGGGAGAG	TCCTGGGCAACAAATTGC	289	Lung
Rasgrp3	GTGGCTGTGCTTGTAATGCC	AGGTGGCCAGGTGTATGCTG	117	Lung
Spast	ATAGCAAGCGTTCTGAGCTC	ACAAGGACTGATGCACATGC	316	Lung
Lpin2	GGCGTTGTGTGCAGATCCTG	AGCGCATGCCTAGACTATGC	185	Lung
Xdh	AGGAAAGAGCTGTATTCCACATGGAC	AGGTGACAGCGACCTCACTC	167	Lung
Myom1.1	AGCCACACTGGAGTGGAGAC	AGACGTAAGCACTGTACTGTTCG	123	Lung
Myom1.2	ATACAGATACCTCAGTGGTGG	TTCACCGGGTTGTTATTGC	127	Lung
Epb41l3	TACTACCTCTGCTTGCAGCT	GCGGAACTCACTGATGTAGTC	157	Lung
Birc6.1	GAACTTAAATAGATCCTCCAAGGG	GCTTATGATGGACAAGCTG	86	Lung
Birc6.2	CGTGACCACCAATACAACAG	ATGGCACTGCTATTACACAG	183	Lung
Scnn1a	CTTCTCCGTGACTGTTTCTG	CACCTGGGACTCGTAGTG	106	Lung
Lgals9	AAGCTTCAGGCTTACGGGTG	CGGAGCGAGCGGGGATCC	143	Lung
Rslcan18	CCTTTGCTAAGAGCTCGGTC	TCTCCGGTATGAACTCTTTGGT	388	Lung
Edh3	CCTGCACGTCTGGCATTT	GAACATTGTGACAGCTGGG	400	Lung
Col17a1	GTGACTCCCCAGCTTCCAAA	GCTTCAGAATGGGGGCATCT	251	Lung
Abca17	TTTGGATGAGCCCACCTCAG	GGACCCTTCCCAAAGTCACC	274	Lung
Gls2	GCCTCAATGGATACCTGAGCA	AGCGTGTCCTGGCTAAGATGG	245	Lung
