# Supplementary material for: Acute expression of human APOBEC3B in mice results in RNA editing and lethality
Source: Genome Biol. 2023 Nov 24;24:267. doi: 10.1186/s13059-023-03115-4 (PMC10668425; doi:10.1186/s13059-023-03115-4)
Supplement: Supplementary file 6 — Additional file 6. Data source. [file 13059_2023_3115_MOESM6_ESM.xlsx]

## Sheet: Fig 1D
Western Blot figure 1D

## Sheet: Fig 1E
Fig 1E.Quantification of deamination data in mouse tissues
	% of deaminated oligo
Mouse ID	Liver	Pancreas	Intestine	Lung	Spleen
M#6	91.5798	92.3601	84.1703	81.4729	0
M#13	78.5568		59.6557	0	0
M#2	96.7244		82.5572	20.8461	29.2237
M#20	95.7227	90.5464	92.6251	34.4475	20.5269
M#9	95.3653	92.6799	94.5281	35.7668	4.51487

## Sheet: Fig S1B
Fig S1B. QPCR data from A3B expression in mouse tissues
	Liver		Pancreas		Intestine		Lung		Spleen
Mouse ID	LogFC vs actin	LogFC vs 18S	LogFC vs actin	LogFC vs 18S	LogFC vs actin	LogFC vs 18S	LogFC vs actin	LogFC vs 18S	LogFC vs actin	LogFC vs 18S
M#1	13.19	7.72	8.44	6.3	8.38	5.04	1.36	1.29	3.2	1.19
M#2	11.02	3.18	7.29	4.1	7.21	6.66	4.04	3.93	-0.72	-2.57
M#3	12.91	8.96	8.2	7.3	9.51	7.84	3.17	5.12

## Sheet: FigS1D
FigS1D. Quantification data from the deamination correlation in liver
ug of protein	M#2	M#3	M#4	M#5
0	0	0	0	0
5	7.09938	1.82362	15.9593	9.4566
10	9.61104	2.52568	33.9529	24.508
20	26.6843	7.70835	64.7737	38.0718
30	43.6043	24.8345	77.5919	57.7117
50	71.0921	46.9902	89.9246	75.2152
80	86.0803	78.1594	96.0898	87.6033

## Sheet: Fig 2C,E&F
Fig 2C,E&F
Caspase 3 staining
Liver	Control	A3B		Pancreas	Control	A3B
CA87	0.12			NA45	0.031023
CA88	0.05			NA168	0.016963
CA91	0.15			NA150	0.017611
CA92	0.1			NA115	0.032851
NA45	0.01			NA129	0.485545
NA168	0.09			NA171	0
CA129		1.01		NA44		3.00491
CA134		0.41		NA49		1.65495
AP69		0.23		NA125		1.51297
NA44		0.36		NA153		1.12697
NA49		0.76		NA137		2.77699
NA153		0.51		NA127		2.53379
g-H2AX staining
Liver	Control	A3B		Pancreas	Control	A3B
CA87	0.61			NA45	0.87
NA45	0			NA168	0.59
CA91	0.17			NA150	0.13
CA115	0.1			NA115	2.34
NA129	0.12			NA171	0.11
NA168	0.03			NA44		5.63
NA125		2.69		NA49		4.91
NA134		0.89		NA107		4.70256
NA137		1.28		NA153		4.35
NA44		1.17		NA137		4
NA49		4.26		NA127		5.14628
NA153		1.36

## Sheet: Fig S2
Fig S2
pH3 staining
Liver	Control	A3B		Pancreas	Control	A3B
CA87	0.04			NA45	0.07
CA88	0.21			NA168	0.08
CA91	0.04			NA150	0.34
CA92	0.03			NA115	2.35
CA113	0.01			NA129	0.1
NA168	0.25			NA171	0.46
AP70		0.02		NA44		0.56
AP74		0.02		NA49		0.13
AP69		0.04		NA125		0.31
NA44		0.06		NA153		0.24
NA49		0.12		NA134		0.31
NA125		0.25		NA137		0.44
Ki67 staining
Liver	Control	A3B		Pancreas	Control	A3B
CA113	0.78			NA45	1.43
NA45	1.46			NA168	0.5
NA168	0.93			NA115	7.38
NA129	0.93			NA129	0.23
NA153		0.6		NA150	0.74
NA48		0		NA171	1.68
NA125		0.19		NA44		5.91
NA137		0.22		NA48		0.51
CA89		1.35		NA49		5.01
NA134		1.15		NA125		1.35
				NA153		2.95
				NA134		0.53

## Sheet: Fig S2C
Fig S2C. Quantification of serum enzymes
Genotype	Mouse ID	LIP	ALT	AST	AMY
Control	NA129	<10	63	446	2407
	NA146	11	<10	46	>2500
	NA150	<10	28	526	1452
	NA168	11	22	154	1398
A3B	NA127	<10	193	381	>2500
	NA131	<10	895	>1000	2415
	NA135	21	320	103	>2500
	NA137	<10	312	>1000	>2500
	NA153	<10	163	265	>2500
	NA151	15	54	215	>2500

## Sheet: Fig 4
Fig 4. % of editing sites in the liver
	3' UTR	5' UTR	Exonic	Intronic	Intergenic	Spliced regions
C to U	43	8	29	13	6	1
A to I	45	8	21	15	9	2
% of editing sites in the pancreas
	3' UTR	5' UTR	Exonic	Intronic	Intergenic	Spliced regions
C to U	37	8	26	13	12	4
A to I	57	7	23	6	4	3

## Sheet: Fig 5A,B&C
Fig 5A,B&C. Transcripts per million
Aicda			Apobec1			Apobec2			Apobec3			Adar			Adarb1			Adarb2
Control	A3B		Control	A3B		Control	A3B		Control	A3B		Control	A3B		Control	A3B		Control	A3B
0.0112925	0.0057651		28.8051	19.6971		0.0316696	0.106709		3.45509	1.24511		83.4441	138.481		0.972211	1.94648		0.120704	0.0410816
0.017927	0.113506		16.7982	59.8094		0.0108541	0.225722		3.31865	8.09187		94.6964	182.617		1.36622	3.55297		0.0689482	0.0827219
0	0		12.6896	29.9644		0.246908	0.00728096		3.05084	3.97169		17.5047	41.6937		3.29235	2.67734		0.00274837	0.0751572
0.0229377	0.0207213		25.6024	25.1075		0.15863	0.143302		1.98976	3.17916		12.7764	22.7463		2.64496	4.708		0.00504495	0.00151916
	0.0677734			14.7605			0.156233			2.04744			26.9848			2.94118			0.00165624
	0.0717435			52.295			0.297239			8.70187			19.7935			4.15482			0.00236328
	0			21.2595			0.532909			2.78663			16.9906			3.07069			0.00394484
	0.046007			25.7588			0.915947			1.01718			25.9612			2.05761			0.00496535
	0.0547999			24.2725			0.106057			3.82713						4.3941			0.00379456
Rbm47			A1cf
Control	A3B		Control	A3B
10.3766	4.37887		2.50028	2.47745
0.659904	4.94491		0.351367	2.57721
0.746181	6.06501		0.562705	3.02358
8.0748	5.27983		1.32325	0.996527
	9.06382			3.7484
	6.58017			2.1577
	3.93581			1.09563
	1.60589			1.10579
	0.897762			0.753595
Apo 1 targets: frequency of C-to-U editing
2015-09-01			ApoB			App			B2m			Tmem30a			Serinc1
Control	A3B		Control	A3B		Control	A3B		Control	A3B		Control	A3B		Control	A3B
0.07	0.09		0.87	0.31		0.03	0.06		0.1	0.1		0.3	0.08		0.5	0.16
0.07	0.01		0.68	0.09		0.02	0.06		0.08	0.07		0.13	0.03		0.33	0.16
0.03	0.16		0.83	0.72		0.03	0.06		0.05	0.24		0.14	0.26		0.3	0.59
0.04	0.07		0.6	0.43		0.01	0.04		0.05	0.1		0	0		0.31	0.06
	0.05			0.24			0.03			0.06			0			0.23
	0.08			0.43			0.03			0.06			0			0.36
	0.04			0.32			0.02			0.08			0			0.28
	0.15			0.29			0.09			0.24			0			0.46
	0.03			0.41			0.03			0.07			0.13			0.25

## Sheet: Fig S6
	Western Blot figure S5B
	Deamination figure S5C

[truncated: 2 more sheets: Fig 6G, Fig S7]
